# Supplementary material for: Colorectal Cancer Patients’ Reported Frequency, Content, and Satisfaction with Advance Care Planning Discussions
Source: Curr Oncol. 2024 Feb 26;31(3):1235–45. doi: 10.3390/curroncol31030092 (PMC10969091; doi:10.3390/curroncol31030092)
Supplement: Supplementary file 1 [file curroncol-31-00092-s001.zip]

Archive with 2 entries (2 files):
- File S1 - My Conversations Survey.pdf
- File S2- STROBE Diagram.pdf
